# Supplementary material for: A risk assessment indicator system for common diseases in children and adolescents
Source: PLoS One. 2026 Jun 17;21(6):e0351870. doi: 10.1371/journal.pone.0351870 (PMC13274816; doi:10.1371/journal.pone.0351870)
Supplement: Supplementary Information — (ZIP) [file pone.0351870.s004.zip]

Archive with 4 entries (2 files):
- supplementary information file/
- supplementary information file/supplementary information file/
- supplementary information file/supplementary information file/supplementary information file-database.xlsx
- supplementary information file/supplementary information file/supplementary information file-database2.xlsx
