# Supplementary material for: A risk assessment indicator system for common diseases in children and adolescents
Source: PLoS One. 2026 Jun 17;21(6):e0351870. doi: 10.1371/journal.pone.0351870 (PMC13274816; doi:10.1371/journal.pone.0351870)
Supplement: Supplementary Information — (ZIP) [file pone.0351870.s004.zip › supplementary information file/supplementary information file/supplementary information file-database.xlsx]

## Sheet: Sheet1
				XWY			HXG			LY			ZXY			YYL			WSJ			LCY			XL			XSJ			QMY			QX			TFB			HQJ			LJ			LK			LFH
First-Level Indicator	Second-Level Indicator	Third-Level Indicator	Definition	Importance (1~5)	Feasibility (1~5)	Sensitivity (1~5)	Importance (1~5)	Feasibility (1~5)	Sensitivity (1~5)	Importance (1~5)	Feasibility (1~5)	Sensitivity (1~5)	Importance (1~5)	Feasibility (1~5)	Sensitivity (1~5)	Importance (1~5)	Feasibility (1~5)	Sensitivity (1~5)	Importance (1~5)	Feasibility (1~5)	Sensitivity (1~5)	Importance (1~5)	Feasibility (1~5)	Sensitivity (1~5)	Importance (1~5)	Feasibility (1~5)	Sensitivity (1~5)	Importance (1~5)	Feasibility (1~5)	Sensitivity (1~5)	Importance (1~5)	Feasibility (1~5)	Sensitivity (1~5)	Importance (1~5)	Feasibility (1~5)	Sensitivity (1~5)	Importance (1~5)	Feasibility (1~5)	Sensitivity (1~5)	Importance (1~5)	Feasibility (1~5)	Sensitivity (1~5)	Importance (1~5)	Feasibility (1~5)	Sensitivity (1~5)	Importance (1~5)	Feasibility (1~5)	Sensitivity (1~5)	Importance (1~5)
Social Determinants	Family Environment	Parental participation rate in health education activities	Whether actively participate in health education activities related to myopia, overweight and obesity, dental caries, and spinal curvature abnormalities in children and adolescents organized by schools, communities, and social institutions	5	3	4	4	4	3	3	3	3	3	3	3	4	4	4	2	2	2	5	5	4	5	5	4	5	5	5	5	3	2	3	3	3	5	4	3	4	4	3	5	5	5	5	5	4	5
		Parental attention rate to health information	Whether pay attention to children's health check-up results and actively obtain prevention and control information on myopia, overweight and obesity, dental caries, and spinal curvature abnormalities in children and adolescents from schools, hospitals, communities, and the Internet	5	3	4	4	5	4	5	5	5	5	5	5	4	4	4	5	5	3	5	5	5	5	5	5	5	5	5	5	3	3	5	5	5	5	4	3	4	4	3	5	5	5	5	5	5	5
		Parental attention rate to oral health	Whether be familiar with and guide children to master correct brushing methods, understand dental caries prevention methods such as fluoride application and pit and fissure sealing, and take children for regular oral examinations	5	3	4	3	5	3	5	4	4	3	4	4	4	4	4	5	5	4	5	4	4	5	5	5	5	5	3	5	3	2	5	4	5	5	4	3	4	4	3	5	5	5	5	5	4	5
		Parental attention rate to vision health	Whether pay attention to children's correct eye usage (correct homework posture, limiting prolonged eye use and electronic screen exposure), pay attention to the light in children's learning environment, understand common myopia prevention methods (red light, outdoor sports, etc.) and treatment methods (wearing glasses, orthokeratology lenses, etc.), and pay attention to changes in children's vis…	5	3	4	5	5	4	5	5	5	5	5	5	4	4	4	5	5	4	5	5	4	5	5	5	5	5	3	5	4	4	5	5	3	5	4	4	4	3	3	5	5	5	5	5	4	5
		Parental attention rate to children and adolescents' exercise	Pay attention to children's exercise: urge children to do physical exercise every week, take children for outdoor sports every week, or enroll children in sports extracurricular courses	5	3	4	4	5	4	5	5	5	4	5	5	4	4	4	4	4	2	5	5	5	5	5	5	5	5	3	5	4	4	5	5	3	5	4	4	5	4	4	5	5	5	5	5	5	5
		Parental attention rate to overweight and obesity	Whether understand and recognize the hazards of overweight and obesity to children and adolescents' health, pay attention to children's weight and body fat changes, understand the normal BMI range for children and adolescents of different ages, and timely find the reasons and intervene when children are overweight or obese	5	3	4	4	5	4	5	4	4	5	5	5	4	4	4	5	5	4	5	5	5	5	5	5	5	5	3	5	3	2	5	5	4	5	4	3	5	4	4	5	5	5	5	5	5	5
		Parental attention rate to spinal curvature abnormalities	Whether understand the definition, hazards, and manifestations of spinal curvature abnormalities in children and adolescents, understand the examination methods for spinal curvature abnormalities in children and adolescents, and understand the common behavioral risk factors for spinal curvature abnormalities in children and adolescents (lack of exercise, long-term use of single-shoulder bags, use…	5	3	4	3	3	4	5	3	3	5	3	4	4	4	4	4	4	3	4	4	4	5	5	5	5	5	3	5	3	2	5	5	4	4	3	3	4	4	4	5	5	5	5	5	5	4
		Parental attention rate to family dietary health	Family diet focuses on the nutritional collocation of staple foods, vegetables, fruits, meat, etc., and pays attention to avoiding overly single dietary collocation and excessive consumption of unhealthy foods such as fried, high-sugar, high-salt, and high-oil foods	5	3	4	4	5	4	5	5	5	5	5	5	4	4	4	5	4	2	5	4	4	5	5	5	5	5	3	5	3	3	5	5	5	5	4	4	5	4	4	4	4	4	5	5	5	4
	School Environment	Implementation rate of common disease prevention and control in schools	Whether schools carry out special prevention and control work for myopia, overweight and obesity, dental caries, and spinal curvature abnormalities (this indicator is classified by disease)	4	4	4	4	5	4	5	5	5	5	5	1	4	4	4	5	5	4	5	5	5	5	5	5	4	4	4	5	3	3	5	5	4	5	5	4	5	4	4	5	5	5	5	5	3	5
		Control rate of electronic products in schools	Whether control students' use of mobile phones, computers and other electronic products at school	2	3	2	4	3	5	5	5	5	3	4	2	4	4	4	4	2	2	5	4	4	5	5	5	3	3	3	5	5	5	5	3	3	4	3	3	5	4	4	5	5	5	5	5	5	2
		Achievement rate of students' average daily outdoor activity time at school	The average daily outdoor activity time of students at school should be no less than 1 hour	5	4	4	4	5	4	5	5	5	5	3	1	4	4	4	5	5	4	5	4	5	5	5	5	5	5	3	5	5	5	5	4	4	5	4	5	5	4	4	5	5	5	5	5	5	4
		Achievement rate of physical education curriculum implementation in schools	Physical education and health courses should be no less than 4 class hours per week for grades 1-2 in primary schools, no less than 3 class hours per week for grades 3-6 in primary schools and junior high schools, and no less than 2 class hours per week for senior high schools	5	3	4	4	5	3	5	5	5	5	4	1	4	4	4	5	5	5	5	5	5	5	5	5	5	5	3	5	5	5	5	5	4	5	5	5	5	4	4	5	5	5	5	5	3	4
		Assignment rate of physical education homework during winter and summer vacations	Whether assign physical education homework during winter and summer vacations	4	3	3	3	5	4	5	5	5	3	5	3	4	4	4	4	5	2	5	4	5	5	5	2	5	5	3	5	5	5	4	4	4	5	3	3	4	3	3	5	5	5	4	5	3	4
		Compliance rate of desk and chair allocation	Whether desks and chairs match height, in accordance with GB/T 3976-2014 and GB/T 18205-2012; the compliance rate of desk and chair allocation should be ≥80%	4	4	3	4	5	3	5	5	5	4	2	3	4	4	4	5	2	3	5	3	4	5	5	4	5	5	5	5	3	3	5	5	5	5	4	3	4	3	3	3	3	3	5	5	5	5
		Achievement rate of average blackboard illuminance	Whether the average illuminance of the blackboard surface is ≥500lx (GB 7793-2010)	4	4	3	3	4	2	5	5	5	4	4	4	4	4	4	4	5	2	5	4	4	5	5	4	5	5	5	5	5	5	5	5	4	4	4	4	5	5	5	3	3	3	5	5	5	5
		Achievement rate of average desktop illuminance	Whether the average illuminance of the desktop surface is ≥300lx (GB 7793-2010)	4	4	4	3	4	2	5	5	5	4	4	4	4	4	4	4	5	4	5	4	4	5	5	4	5	5	5	5	5	5	5	5	4	4	4	4	5	5	5	3	3	3	5	5	5	5
		Achievement rate of average completion time of school homework	Assign homework reasonably; no homework for grades 1-2 in primary schools; based on students with medium academic level, the homework completion time should not exceed 60 minutes for grades 3-6 in primary schools and 90 minutes for junior high schools	5	2	3	4	5	4	5	5	5	5	1	2	4	4	4	5	5	5	5	4	5	5	4	4	4	4	3	5	4	3	5	3	3	5	4	3	5	5	4	5	5	5	5	5	3	5
		Formulation rate of nutrient intake and quantitative recipes for cafeteria lunches	Whether the school cafeteria or catering company formulates the nutrient intake and quantitative recipes for students' lunch every week	2	3	2	3	3	4	5	5	5	5	5	5	4	4	4	4	4	3	5	4	4	5	5	5	5	5	5	5	5	5	5	5	5	5	3	3	4	4	4	4	4	4	5	5	3	4
	Health Services	Organization rate of student physical examinations in schools	Whether schools organize a full-school student health check-up every academic year in accordance with the "Health Check-up Management Measures"	4	4	4	5	5	3	5	5	5	5	5	5	5	4	4	2	5	2	5	5	5	5	5	5	3	5	3	5	5	5	5	5	4	5	5	4	5	5	5	5	5	2	5	5	3	5
		Coverage rate of school physical examinations	Latest health check-up: actual number of examinees / number of examinees to be checked	4	4	4	5	5	3	5	5	5	5	5	5	5	4	4	4	5	2	5	5	5	5	5	5	3	5	3	5	5	5	5	5	5	5	5	4	5	5	5	5	5	2	5	5	3	5
		Timely feedback rate of physical examination results	Whether feedback the health check-up results to parents and students in a timely manner (within one week) after the check-up	4	4	4	4	4	4	5	5	5	4	4	4	4	4	4	3	5	4	5	5	5	5	5	4	3	5	3	5	5	5	5	5	5	5	4	4	4	4	4	5	5	5	5	5	3	5
		Establishment rate of student health management records in schools	Whether establish student health management records	4	3	3	5	4	3	5	5	5	3	4	3	4	4	4	3	5	3	5	5		5	5	4	3	5	3	5	5	5	5	5	4	5	4	4	4	4	4	5	5	3	5	5	3	5
		Referral rate for spinal curvature abnormalities among children and adolescents	The proportion of the number of children and adolescents with spinal curvature abnormalities screened out in community, school health check-ups and common disease monitoring who are referred to higher-level hospitals to the total number of abnormally screened children	5	4	4	4	3	3	5	4	3	5	5	5	4	4	4	5	4	4	5	5	5	5	4	4	5	4	5	5	3	3	5	5	5	5	5	4	5	5	5	5	4	5	5	5	4	5
		Referral rate for myopia among children and adolescents	The proportion of the number of children and adolescents with myopia screened out in community, school health check-ups and common disease monitoring who are referred to higher-level hospitals to the total number of abnormally screened children	5	4	4	5	3	3	5	5	5	5	5	5	4	4	4	5	4	4	5	5	5	5	4	4	5	4	5	5	4	4	5	5	5	5	5	4	5	5	5	5	5	5	5	5	4	5
		Referral rate for overweight and obesity among children and adolescents	The proportion of the number of children and adolescents with overweight and obesity screened out in community, school health check-ups and common disease monitoring who are referred to higher-level hospitals to the total number of abnormally screened children	5	4	4	4	3	3	5	4	3	5	4	5	4	4	4	5	4	4	5	5	5	5	4	4	5	3	4	5	2	2	5	5	5	5	4	4	5	5	5	5	5	5	5	5	3	5
		Referral rate for dental caries among children and adolescents	The proportion of the number of children and adolescents with dental caries screened out in community, school health check-ups and common disease monitoring who are referred to higher-level hospitals to the total number of abnormally screened children	5	4	4	4	3	3	5	5	5	5	4	5	4	4	4	5	4	4	5	5	5	5	4	4	5	4	5	5	3	3	5	5	5	5	5	4	5	5	5	5	5	5	5	5	4	5
Genetic and Early-Life Factors	Genetic Factors	Whether parents are myopic		4	4	4	5	5	2	5	5	5	4	3	4	4	4	4	4	5	4	5	5	5	5	5	5	3	4	4	3	3	3	5	5	5	4	4	3	5	5	5	5	5	5	5	5	5	4
		Whether parents are overweight or obese		4	4	4	4	5	3	5	5	5	4	3	4	4	4	4	4	5	4	5	5	5	5	4	5	3	3	4	3	3	3	5	5	5	4	4	3	5	5	5	5	5	5	5	5	5	4
		Whether parents have spinal curvature abnormalities		3	3	3	3	5	2	5	5	5	4	3	4	4	4	4	4	5	4	5	3	5	5	3	4	2	2	2	2	2	2	5	5	5	3	4	3	5	5	5	4	4	4	5	5	4	2
	Pregnancy Factors	Whether the mother had excessive weight gain during pregnancy	For underweight mothers (BMI<18.5kg/m2), the total weight gain during pregnancy should not exceed 16kg; for normal weight mothers (18.5kg/m2≤BMI≤24kg/m2), it should not exceed 14kg; for overweight mothers (24kg/m2≤BMI≤28kg/m2), it should not exceed 11kg; for obese mothers (BMI≥28kg/m2), it should not exceed 9kg	3	4	3	4	5	4	5	4	4	4	3	4	5	5	5	3	3	3	5	5	5	5	5	5	3	2	3	3	3	3	5	4	5	4	2	4	5	4	4	4	3	3	4	5	4	3
		Whether had gestational diabetes		3	4	3	3	3	3	5	5	5	4	3	4	5	5	5	4	4	4	5	5	5	5	5	5	4	4	4	2	2	2	5	5	5	5	3	3	5	5	5	4	3	3	4	5	4	5
		Whether had gestational hypertension		3	4	3	3	3	3	5	5	5	4	3	4	5	5	5	4	4	4	5	5	5	5	5	5	4	4	4	2	2	2	5	5	5	5	3	3	5	5	5	4	3	3	4	5	4	5
		Whether had cholestasis syndrome during pregnancy		3	4	3	3	3	3	5	5	5	3	2	4	5	5	5	4	4	4	5	4	5	5	4	4	3	3	3	2	2	2	5	5	5	4	2	3	4	4	4	4	3	3	4	5	4	5
		Whether is of advanced maternal age	Maternal age ≥35 years old at delivery	3	4	3	3	3	3	5	5	5	3	3	4	5	5	5	4	4	4	5	5	5	5	5	5	3	5	3	3	3	3	5	5	3	4	4	3	4	4	4	4	4	4	5	5	5	4
	Infant and Toddler Factors	Percentage of macrosomia		4	4	4	3	3	3	5	5	5	3	3	3	5	5	5	3	3	4	5	5	5	5	4	4	4	5	4	2	2	2	5	5	5	4	3	3	4	4	3	4	4	4	5	5	5	3
		Rate of exclusive breastfeeding among infants within 6 months		3	4	3	3	3	3	5	5	5	3	3	3	5	5	5	4	4	3	5	4	4	5	4	4	5	5	4	3	3	3	5	5	5	5	4	4	5	4	4	4	4	4	4	5	4	4
		Rate of breastfeeding among infants within 6 months		3	4	3	3	3	3	5	5	5	3	3	3	5	5	5	4	4	3	5	4	4	5	5	5	5	5	4	3	3	3	5	5	5	5	4	4	5	4	4	4	4	4	4	5	5	4
		Premature birth rate		3	4	3	3	3	3	5	5	5	3	3	3	5	5	5	5	5	5	5	5	4	5	5	5	5	5	5	2	2	2	5	5	5	4	4	4	5	5	5	4	4	4	5	5	4	4
		Rate of nutritional supplement use at 0-6 years	Whether supplement nutritional supplements (calcium, iron, vitamin D) for children aged 0-6 years	3	4	3	3	3	3	5	5	5	3	3	3	5	5	5	4	3	2	4	4	5	5	4	4	4	5	3	3	3	3	5	4	4	4	3	3	5	5	5	3	3	3	5	5	5	4
Health-Related Behavioral Factors	Behavioral Factors	Calcium intake rate	Whether took calcium supplements in the past week	3	4	3	4	5	3	5	5	5	3	3	3	3	4	3	4	3	2	4	4	4	5	5	4	3	1	3	2	2	2	4	4	4	2	3	2	5	4	3	5	5	5	5	5	5	4
		Vitamin D intake rate	Whether took vitamin D supplements in the past week	3	4	3	4	5	3	5	5	5	3	3	3	3	4	3	4	3	3	4	4	4	5	5	4	3	1	3	2	2	2	4	4	4	2	3	2	5	4	3	5	5	5	5	5	5	4
		Weekly average frequency of unhealthy food consumption	Weekly frequency of consuming fried foods (fried chicken, French fries, etc.), barbecue, and snacks (ice cream, candy, puffed food, etc.)	4	3	4	4	4	4	5	5	5	5	5	4	4	4	4	3	2	1	4	5	4	5	4	4	5	3	4	5	5	4	5	5	5	5	4	4	5	5	4	5	4	4	5	5	5	5
		Occurrence rate of sedentary behavior in a week	Sitting for more than 40 minutes at a time	4	2	4	4	4	4	5	5	5	4	2	1	4	4	4	4	1	1	4	5	5	5	5	5	5	1	5	5	4	4	5	3	3	5	4	5	5	5	4	5	5	5	5	5	4	4
		Achievement rate of average daily sleep duration	Primary school students, junior high school students, and senior high school students should sleep no less than 10, 9, and 8 hours per day respectively	5	4	4	5	5	5	5	5	5	5	5	5	4	4	4	5	4	3	4	5	4	5	4	5	5	5	5	5	3	4	5	5	5	5	5	3	5	5	5	5	5	5	5	5	5	4
		Average daily non-learning screen time	For primary and secondary school students, the single use of electronic screen products for non-learning purposes should not exceed 15 minutes, and the cumulative daily use should not exceed 1 hour	5	3	4	4	3	5	5	5	5	5	5	5	4	4	4	5	4	4	4	5	4	5	3	5	5	5	5	5	2	3	5	5	5	4	3	3	5	5	4	5	5	5	5	5	5	3
		Average daily after-school physical activity time	Average daily after-school physical activity time excluding physical education classes and other on-campus physical activities	5	3	4	4	3	5	5	5	5	5	5	5	4	4	4	5	5	5	5	5	5	5	3	5	4	5	3	5	3	2	5	5	5	5	4	4	5	5	5	5	5	5	5	5	5	4
		Achievement rate of standard reading and writing posture	Whether pay attention to reading and writing posture (chest more than one fist away from the edge of the table, eyes more than one foot away from the book, fingers more than one inch away from the pen tip)	4	3	3	4	4	5	5	5	5	3	4	3	4	4	4	3	2	2	4	5	4	5	4	5	5	2	5	5	4	3	5	5	5	4	3	3	4	4	4	5	5	5	5	5	5	4
		Participation rate of health education activities for common diseases	Whether participate in health education activities on common diseases of children and adolescents organized by schools, communities, etc.	4	4	3	4	4	5	5	5	5	4	4	4	4	4	4	3	3	3	5	5	5	5	4	4	5	5	5	5	4	4	5	5	3	4	4	4	3	3	3	5	5	5	5	5	4	4
Health Outcomes	Disease Prevalence	Prevalence of overweight among children and adolescents at provincial, municipal, and district (county) levels	Number of overweight children / number of screened children	5	4	5	5	5	3	5	5	5	5	5	5	5	5	5	5	5	5	5	5	5	5	5	5	5	5	5	5	3	3	5	5	5	4	4	4	4	5	4	5	3	3	5	5	5	4
		Prevalence of obesity among children and adolescents at provincial, municipal, and district (county) levels	Number of obese children / number of screened children	5	4	5	5	5	3	5	5	5	5	5	5	5	5	5	5	5	5	5	5	5	5	5	5	5	5	5	5	3	3	5	5	5	5	4	4	4	5	4	5	3	3	5	5	5	5
		Prevalence of dental caries among children and adolescents at provincial, municipal, and district (county) levels	Number of children with dental caries / number of screened children	5	4	5	5	5	3	5	5	5	5	5	5	5	5	5	5	5	5	5	5	5	5	5	5	5	5	5	5	4	5	5	5	5	5	4	4	4	5	4	5	3	3	5	5	5	4
		Prevalence of spinal curvature abnormalities among children and adolescents at provincial, municipal, and district (county) levels	Number of children with spinal curvature abnormalities / number of screened children	5	4	5	5	5	3	5	5	5	5	4	3	5	5	5	5	5	5	5	5	5	5	5	5	5	5	5	5	3	3	5	5	5	5	4	4	4	5	4	5	3	3	5	5	5	4
		Prevalence of spinal curvature abnormalities among children and adolescents at provincial, municipal, and district (county) levels	Number of children with spinal curvature abnormalities / number of screened children	5	4	5	4	4	3	5	5	5	5	5	5	5	5	5	5	5	5	5	5	5	5	5	5	5	4	5	5	3	3	5	5	5	5	4	4	4	5	4	5	3	3	5	5	5	4
		Prevalence of screened myopia among children and adolescents at provincial, municipal, and district (county) levels	Number of children with myopia / number of screened children	5	4	5	5	5	3	5	5	5	5	3	4	5	5	5	5	5	5	5	5	5	5	5	5	5	5	5	5	5	5	5	5	5	5	5	4	4	5	4	5	3	3	5	5	5	4
[truncated: 5 more columns]
