# Supplementary material for: A risk assessment indicator system for common diseases in children and adolescents
Source: PLoS One. 2026 Jun 17;21(6):e0351870. doi: 10.1371/journal.pone.0351870 (PMC13274816; doi:10.1371/journal.pone.0351870)
Supplement: Supplementary Information — (ZIP) [file pone.0351870.s004.zip › supplementary information file/supplementary information file/supplementary information file-database2.xlsx]

## Sheet: Sheet1
				LJ			XWY			HXG			LK			LCY			TFB			WSJ			XL			XSJ			YYL			ZXY			LY			LFH			QX			QMY			HQJ
First-Level Indicator	Second-Level Indicator	Third-Level Indicator	Definition	Importance (1~5) - Round 2 Scoring	Feasibility (1~5) - Round 2 Scoring	Sensitivity (1~5)- Round 2 Scoring	Importance (1~5) - Round 2 Scoring	Feasibility (1~5) - Round 2 Scoring	Sensitivity (1~5)- Round 2 Scoring	Importance (1~5) - Round 2 Scoring	Feasibility (1~5) - Round 2 Scoring	Sensitivity (1~5)- Round 2 Scoring	Importance (1~5) - Round 2 Scoring	Feasibility (1~5) - Round 2 Scoring	Sensitivity (1~5)- Round 2 Scoring	Importance (1~5) - Round 2 Scoring	Feasibility (1~5) - Round 2 Scoring	Sensitivity (1~5)- Round 2 Scoring	Importance (1~5) - Round 2 Scoring	Feasibility (1~5) - Round 2 Scoring	Sensitivity (1~5)- Round 2 Scoring	Importance (1~5) - Round 2 Scoring	Feasibility (1~5) - Round 2 Scoring	Sensitivity (1~5)- Round 2 Scoring	Importance (1~5) - Round 2 Scoring	Feasibility (1~5) - Round 2 Scoring	Sensitivity (1~5)- Round 2 Scoring	Importance (1~5) - Round 2 Scoring	Feasibility (1~5) - Round 2 Scoring	Sensitivity (1~5)- Round 2 Scoring	Importance (1~5) - Round 2 Scoring	Feasibility (1~5) - Round 2 Scoring	Sensitivity (1~5)- Round 2 Scoring	Importance (1~5) - Round 2 Scoring	Feasibility (1~5) - Round 2 Scoring	Sensitivity (1~5)- Round 2 Scoring	Importance (1~5) - Round 2 Scoring	Feasibility (1~5) - Round 2 Scoring	Sensitivity (1~5)- Round 2 Scoring	Importance (1~5) - Round 2 Scoring	Feasibility (1~5) - Round 2 Scoring	Sensitivity (1~5)- Round 2 Scoring	Importance (1~5) - Round 2 Scoring	Feasibility (1~5) - Round 2 Scoring	Sensitivity (1~5)- Round 2 Scoring	Importance (1~5) - Round 2 Scoring	Feasibility (1~5) - Round 2 Scoring	Sensitivity (1~5)- Round 2 Scoring	Importance (1~5) - Round 2 Scoring
Social Determinants	Family Environment	Parental Attention Rate to Health Information	Whether parents pay attention to their children's health check-up results and actively obtain prevention and control information on myopia, overweight and obesity, dental caries, and abnormal spinal curvature in children and adolescents through schools, hospitals, communities, the Internet and other channels	5	5	4.5	5	3	2	4	4	5	5	5	5	5	5	5	5	4	4	5	5	3	5	5	4	5	4	5	4.8	4	4	5	4	3	5	5	4	5	4	4	5	4	5	4	4	3	5
		Parental Attention Rate to Oral Health	Whether parents pay attention to their children's daily oral health behaviors and oral health status, and take their children for treatment in a timely manner when dental caries are found	5	5	4.5	5	3	3	4	4	4	5	5	5	5	5	5	5	5	4	5	5	3	5	5	4	5	5	5	4.8	4	4	4	4	3	5	5	4	5	5	5	5	4	3	4	3	3	5
		Parental Attention Rate to Vision Health	Whether parents pay attention to their children's correct eye use (proper homework posture, limiting prolonged eye use and electronic screen exposure), pay attention to the light in their children's learning environment, understand common myopia prevention methods (red light therapy, outdoor activities, etc.) and treatment methods (wearing glasses, orthokeratology lenses, etc.), pay attention to …	5	5	4.5	5	3	2	4	4	4	5	5	5	5	5	5	5	5	4	5	5	3	5	5	5	5	5	5	4.8	4	4	5	4	4	5	5	4	4	4	4	5	4	4	5	4	4	5
		Parental Attention Rate to Children and Adolescents' Exercise	Whether parents pay attention to their children's daily physical exercise and accompany their children to outdoor activities in their spare time	5	5	4.5	5	3	2	4	4	4	5	5	5	5	5	5	5	5	5	5	5	3	5	5	5	5	4	4	4.75	4	4	5	4	4	5	5	4	5	3	3	5	4	4	5	4	4	5
		Parental Attention Rate to Overweight and Obesity	Whether parents understand and recognize the hazards of overweight and obesity to children and adolescents' health, pay attention to changes in their children's weight and body fat, understand the normal range of BMI for children and adolescents of different age groups, and timely find the causes and conduct interventions when their children are overweight or obese	5	5	4.5	5	3	3	5	4	5	5	5	5	5	5	5	5	5	5	5	5	3	5	5	5	5	5	5	4.75	4	4	5	5	5	5	3	3	5	3	3	5	4	4	4	3	3	5
		Parental Attention Rate to Abnormal Spinal Curvature	Whether parents understand the definition, hazards and manifestations of abnormal spinal curvature in children and adolescents, understand the inspection methods for abnormal spinal curvature in children and adolescents, and understand the common behavioral risk factors for abnormal spinal curvature in children and adolescents (lack of exercise, long-term use of single-shoulder bags, use of inapp…	5	5	4.5	5	3	3	4	4	4	5	5	5	4	4	5	4	4	4	5	3	3	5	5	3	5	5	5	4.5	4	4	4	3	3	5	3	3	5	3	3	5	4	3	4	3	2	4
		Parental Attention Rate to Family Dietary Health	Whether the family diet pays attention to the nutritional collocation of staple foods, vegetables, fruits, meat, etc., and avoids overly single dietary collocation and excessive consumption of unhealthy foods such as fried, high-sugar, high-salt and high-oil foods	5	5	4.5	5	3	2	4	4	4	5	5	5	5	5	5	5	4	4	5	5	3	5	5	4	5	4	5	4.8	4	4	5	4	4	5	4	4	4	5	5	5	4	4	4	4	3	4
	School Environment	Implementation Rate of Common Disease Prevention and Control in Schools	Whether the school carries out special prevention and control work for myopia, overweight and obesity, dental caries, and abnormal spinal curvature (this indicator is classified by disease)	5	5	4.5	5	4	3	4	5	5	5	5	4	5	5	4	4	3	4	5	5	5	5	5	3	5	5	5	4.8	4.5	4	5	5	4	5	5	4	5	5	5	5	4	3	4	4	4	5
		Compliance Rate of Students' Average Daily Outdoor Activity Time at School	The average daily outdoor activity time of students at school should not be less than 1 hour	5	5	5	5	4	3	4	5	5	5	5	5	5	5	4	5	4	4	5	5	5	5	5	4	5	5	5	4.8	4.5	4.5	5	5	4	5	4	4	5	2	4	5	5	4	5	5	4	5
		Compliance Rate of School Physical Education Curriculum Implementation	Whether primary and secondary schools can ensure one physical education class per day on average	5	5	5	5	4	3	4	5	4	5	5	5	5	5	4	5	5	5	5	5	5	5	5	4	5	5	5	4.8	4.5	4.5	4	4	3	5	4	3	5	3	4	5	5	4	5	5	4	5
		Assignment Rate of Physical Education Homework During Winter and Summer Vacations	Whether physical education homework is assigned during winter and summer vacations	4.5	4.5	4	4	3	2	4	4	3	5	5	4	5	5	4	3	4	3	4	5	3	3	3	3	5	5	5	4.5	4.5	4	3	4	2	4	3	3	5	4	4	4	4	3	4	3	3	4
		Compliance Rate of Average Illuminance on Blackboard Surface	Whether the average illuminance on the blackboard surface is ≥500lx (GB 7793-2010)	5	4.5	4	4	4	3	3	5	3	5	5	5	5	5	4	4	4	4	5	5	4	4	4	4	5	5	5	4.5	4.5	4	5	5	4	4	4	3	5	5	4	4	4	3	5	5	4	5
		Compliance Rate of Average Illuminance on Desk Surface	Whether the average illuminance on the desk surface is ≥300lx (GB 7793-2010)	5	4.5	4	4	4	3	3	4	3	5	5	5	5	5	4	4	4	4	5	5	4	4	4	4	5	5	5	4.5	4.5	4	5	5	4	4	4	3	5	5	4	4	4	3	4	4	3	5
		Average Completion Time of School Homework	-	5	5	5	5	3	2	4	4	3	5	5	4	5	5	4	5	4	3	4	5	3	5	4	4	5	5	5	4.5	4.5	4	5	4	3	5	4	3	4	3	4	4	3	3	4	3	3	5
		Formulation Rate of Nutrient Intake and Quantitative Recipes for Cafeteria Lunches	Whether the school cafeteria or catering company formulates the nutrient intake and quantitative recipes for students' lunch every week	4.5	4.5	4.5	4	3	2	4	5	4	5	5	4	5	5	4	5	4	3	3	5	3	5	5	4	5	5	5	4.5	4.5	4	4	4	3	4	4	3	5	4	4	5	5	4	5	5	4	4
		Compliance Rate of Illuminance Uniformity on Blackboard Surface	Whether the average illuminance on the blackboard surface is ≥500lx and the illuminance uniformity on the blackboard surface is ≥0.8 (GB 7793-2010)	5	4.5	4.5	4	4	3	3	4	3	5	5	4	5	5	4	4	4	4	4	4	4	4	4	4	5	5	5	4.5	4.5	4	1	5	4	5	4	3	4	4	3	4	4	3	4	3	3	4
		Compliance Rate of Illuminance Uniformity on Desk Surface	Whether the average illuminance on the desk surface is ≥300lx and the illuminance uniformity on the desk surface is ≥0.7 (GB 7793-2010)	5	4.5	4.5	4	4	3	3	4	3	5	5	4	5	5	4	4	4	4	4	4	4	4	4	4	5	5	5	4.5	4.5	4	5	5	4	5	4	3	4	4	3	4	4	3	4	2	2	4
		Compliance Rate of Classroom Noise	Whether the noise is ≤50dB (A) according to GB 9669-1996 and GB 50099-2011	4.5	4	4	3	4	3	3	4	3	4	4	4	5	5	4	5	4	4	3	3	3	4	4	4	5	5	5	4.5	4.5	4	3	5	4	5	4	3	4	4	4	5	5	4	4	3	3	4
	Health Services	Organization Rate of Student Physical Examinations in Schools	Whether the school organizes a physical examination for all students once a school year in accordance with the provisions of the "Health Examination Management Measures"	5	5	4	4	5	3	5	5	4	5	5	4	5	5	4	5	5	4	3	5	4	5	5	4	5	5	5	4.8	4.8	4	5	5	4	5	5	4	5	5	4	4	4	3	5	5	3	5
		Coverage Rate of School Physical Examinations	For the latest physical examination: actual number of examinees / number of students to be examined	5	5	4	4	5	3	5	5	4	5	5	4	5	5	4	5	5	5	5	5	4	5	5	4	5	5	5	4.8	4.8	4.5	5	5	4	5	5	4	5	5	4	5	5	4	5	5	3	5
		Timely Feedback Rate of Physical Examination Results	Whether the physical examination results are fed back to parents and students in a timely manner (within one week) after the physical examination	5	5	5	4	4	4	4	5	4	5	5	5	5	5	4	5	5	4	5	5	4	5	5	4	5	5	5	4.8	4.8	4.5	4	4	5	5	5	4	4	3	3	5	5	4	4	3	3	4
		Establishment Rate of Student Health Management Files in Schools	Whether student health management files are established	4.5	4.5	4	4	4	3	4	4	4	5	5	5	5	5	4	5	4	4	5	5	3	5	5	4	5	5	5	4.8	4.8	4	5	4	4	5	5	4	5	4	4	4	4	4	4	4	3	4
		Referral Rate of Abnormal Spinal Curvature in Children and Adolescents	The proportion of the number of children and adolescents with abnormal spinal curvature screened out in community and school physical examinations and common disease monitoring who are referred to higher-level hospitals to the total number of screened abnormal cases	5	5	5	5	4	4	4	3	4	5	4	5	5	5	4	4	4	4	5	5	5	5	4	4	5	5	5	4.8	4.5	4	5	4	3	5	5	4	5	3	4	5	4	4	4	3	3	5
		Referral Rate of Myopia in Children and Adolescents	The proportion of the number of children and adolescents with myopia screened out in community and school physical examinations and common disease monitoring who are referred to higher-level hospitals to the total number of screened abnormal cases	5	5	5	5	4	4	4	3	4	5	5	5	5	5	4	4	5	4	5	5	5	5	4	4	5	5	5	4.8	4.5	4.5	5	3	3	5	5	4	5	4	4	5	4	4	5	4	4	5
		Referral Rate of Overweight and Obesity in Children and Adolescents	The proportion of the number of children and adolescents with overweight and obesity screened out in community and school physical examinations and common disease monitoring who are referred to higher-level hospitals to the total number of screened abnormal cases	5	5	5	5	4	4	5	3	4	5	4	5	5	5	4	5	5	4	5	5	5	5	4	4	5	4	4	4.8	4.5	4.5	4	3	3	5	5	4	5	3	4	5	4	4	4	4	3	5
		Referral Rate of Dental Caries in Children and Adolescents	The proportion of the number of children and adolescents with dental caries screened out in community and school physical examinations and common disease monitoring who are referred to higher-level hospitals to the total number of screened abnormal cases	5	5	4.5	5	4	4	4	3	4	5	4	5	5	5	4	5	5	4	5	5	5	5	4	4	5	5	5	4.8	4.5	4.5	4	3	3	5	5	4	5	3	4	5	4	4	4	4	3	5
		Establishment Rate of Referral Tracking Mechanism for Common Diseases in Children and Adolescents	Whether the school tracks the relevant situation of children and adolescents who need to be referred after physical examination and screening	5	5	5	5	4	4	4	3	4	5	4	5	5	5	4	5	5	4	5	5	5	5	4	4	3	2	3	4.8	4.5	4	4	3	3	5	5	3	4	3	3	5	4	4	3	3	2	5
Genetic and Early-Life Factors	Genetic Factors	Whether Parents Are Myopic	-	5	5	5	4	4	4	4	4	4	5	5	5	4	4	4	4	5	4	4.41	4.44	4.31	5	5	5	5	4	5	4.5	4	4	4	5	4	5	5	4	4	4	4	5	5	5	3	3	3	4
		Whether Parents Are Overweight or Obese	-	5	5	5	4	4	4	4	4	4	5	5	5	4	4	4	5	5	4	4.47	4.25	4.25	5	4	5	5	4	5	4.5	4	4	5	5	4	5	5	4	4	4	4	5	5	5	2	2	2	4
	Pregnancy Factors	Whether Gestational Diabetes Mellitus Occurred During Pregnancy	-	4.5	4.5	4	4	4	3	4	4	4	5	5	5	4	4	4	5	3	4	4.31	4	3.84	5	4	4	5	4	4	4.5	4.5	4.5	4	4	3	5	5	4	4	4	4	4	4	4	2	2	2	4
		Whether Gestational Hypertension Occurred During Pregnancy	-	4.5	4.5	4	4	4	3	4	4	4	5	5	4	4	4	4	5	3	4	4.25	3.94	3.66	5	4	4	5	4	4	4.5	4.5	4.5	4	4	3	5	5	4	3	3	2	4	4	4	2	2	2	4
		Whether the Mother Is of Advanced Maternal Age	Maternal age ≥35 years old at delivery	4.5	4.5	4.5	4	4	3	4	4	4	5	5	5	4	4	4	4	5	4	4.13	4.19	3.75	5	5	4	5	4	4	4.5	4.5	4.5	3	4	3	5	5	4	3	3	2	4	4	4	2	2	2	4
	Infant and Toddler Factors	Duration of Exclusive Breastfeeding After Birth	-	4.5	4.5	4	4	4	4	4	4	4	5	5	4	4	4	4	5	4	4	4.13	3.94	3.63	5	4	4	4	4	4	4.5	4.5	4	3	3	3	4	4	4	3	3	2	4	4	3	3	3	2	4
		Duration of Breastfeeding After Birth	-	4.5	4.5	4	4	3	3	4	4	4	5	5	5	4	4	4	5	4	4	4.19	3.88	3.63	5	4	4	5	4	4	4.5	4.5	4	3	3	3	4	4	4	3	3	2	4	4	3	3	3	2	4
		Gestational Week at Delivery	-	4.5	4.5	4.5	4	4	3	4	4	4	5	5	5	4	4	4	5	5	4	4.25	4.13	3.84	5	4	4	5	4	4	4.5	4.5	4	3	4	4	4	4	4	3	3	2	4	4	4	3	3	2	5
		Usage Rate of Nutritional Supplements (Calcium, Iron, Vitamin D) for 0-6 Years Old	Whether nutritional supplements (calcium, iron, vitamin D) are supplemented for children aged 0-6	4.5	4.5	4.5	3	3	3	4	4	4	5	5	5	4	4	4	4	3	4	4.13	3.91	3.78	5	4	4	5	5	5	4.5	4	4	3	4	3	4	4	4	3	3	2	4	3	3	4	4	3	4
		Average Daily Electronic Screen Exposure Time During Infancy and Toddlerhood	-	5	5	5	4	3	3	3	3	4	5	5	5	4	4	4	4	4	4	4.47	4	4.06	5	4	4	5	5	5	4.5	4	4	5	4	4	5	5	5	5	3	3	5	4	4	2	2	2	4
Health-Related Behavioral Factors	Behavioral Factors	Weekly Average Frequency of Unhealthy Food Consumption	The weekly frequency of consuming fried foods (fried chicken, French fries, etc.), barbecue, and snacks (ice cream, candies, puffed foods, etc.)	5	5	4	4	3	3	5	4	4	5	5	5	5	5	5	5	4	4	4.8	4.19	4	5	4	4	4	4	4	4.8	4	4	5	5	5	5	5	4	5	4	3	4	3	3	5	4	4	5
		Average Daily Sedentary Time	Sedentary time refers to the longest continuous sitting and inactive time in a day	5	4.5	4.5	4	3	4	5	4	4	5	5	5	5	5	5	5	4	4	4.72	4.28	4.09	5	5	4	5	4	5	4.5	4	4	5	4	4	5	5	4	5	4	3	4	4	4	3	3	2	5
		Average Daily Sleep Duration	-	5	4.5	4.5	5	4	4	5	4	4	5	5	5	5	5	5	5	4	4	4.99	4.53	4.44	5	5	5	5	5	5	4.8	4	4.5	5	5	5	5	5	4	5	4	3	5	5	5	5	3	3	5
		Average Daily Non-Learning Electronic Screen Use Time	For primary and secondary school students, the single use of electronic screen products for non-learning purposes should not exceed 15 minutes, and the cumulative use per day should not exceed 1 hour	5	4.5	4.5	5	3	4	4	4	4	5	5	5	5	5	5	4	4	4	4.8	4.03	4.41	5	4	5	5	4	5	4.8	4	4	5	4	5	5	5	5	5	3	3	4	4	4	5	3	4	5
		Average Daily Outdoor Activity Time on School Days	-	5	4.5	4.5	5	3	4	5	5	4	5	5	5	5	5	5	5	4	4	4.99	4.47	4.47	5	5	5	5	4	5	4.8	4	4	5	4	5	5	5	5	5	4	3	5	5	5	5	5	4	5
		Average Daily Outdoor Activity Time on Non-School Days	-	5	4.5	4.5	5	3	4	5	4	4	5	5	5	5	5	5	5	4	4	4.91	4.28	4.37	5	5	5	5	4	5	4.5	4	4	5	4	5	4	4	3	5	4	3	5	5	5	5	3	3	5
Health Outcomes	Disease Prevalence	Prevalence of Overweight Among Children and Adolescents at Provincial, Municipal, and District (County) Levels	Number of overweight cases / number of screened cases	5	5	5	5	5	4	5	4	4	5	5	5	5	5	5	5	4	4	5	5	4.47	5	5	5	5	5	5	4.8	4.5	4.5	5	5	5	5	4	4	5	4	4	5	5	4	5	4	3	5
		Prevalence of Obesity Among Children and Adolescents at Provincial, Municipal, and District (County) Levels	Number of obese cases / number of screened cases	5	5	5	5	5	4	5	4	4	5	5	5	5	5	5	5	4	4	5	5	4.53	5	5	5	5	5	5	4.8	4.5	4.5	5	5	5	5	4	4	5	4	4	5	5	4	5	4	4	5
		Prevalence of Dental Caries Among Children and Adolescents at Provincial, Municipal, and District (County) Levels	Number of dental caries cases / number of screened cases	5	5	5	5	5	4	5	4	4	5	5	5	5	5	5	5	4	4	5	5	4.41	5	5	5	5	5	5	4.8	4.5	4.5	5	5	4	5	5	5	5	4	4	5	5	4	4	4	3	5
		Prevalence of Abnormal Spinal Curvature Among Children and Adolescents at Provincial, Municipal, and District (County) Levels	Number of abnormal spinal curvature cases / number of screened cases	5	5	5	5	5	4	5	4	4	5	4	5	5	5	5	4	4	4	5	4.41	4.28	5	5	5	5	5	5	4.8	4.5	4.5	5	5	4	5	4	4	5	3	3	5	5	4	4	3	3	5
		Prevalence of Screened Myopia Among Children and Adolescents at Provincial, Municipal, and District (County) Levels	Number of screened myopia cases / number of screened cases	5	5	5	5	5	4	5	4	4	5	4	5	5	5	5	5	5	4	5	5	4.53	5	5	5	5	5	5	4.8	4.5	4.5	5	5	5	5	5	5	5	4	4	5	5	4	5	4	4	5
		Prevalence of Screened High Myopia Among Children and Adolescents at Provincial, Municipal, and District (County) Levels	Number of screened high myopia cases (≥600 degrees) / number of screened cases	5	5	5	4	4	4	5	4	4	5	4	5	5	5	5	5	4	4	5	4.34	4.53	5	5	5	5	3	5	4.8	4.5	4.5	4	5	5	5	5	4	5	4	4	5	4	5	4	3	3	5
		Incidence of Overweight Among Children and Adolescents at Provincial, Municipal, and District (County) Levels	Number of newly diagnosed overweight cases / number of screened cases	5	4	5	4	4	4	5	4	4	5	5	5	5	5	5	4	4	4	5	4.41	4.41	5	5	5	5	5	5	4.8	4.5	4.5	4	5	4	5	5	4	5	4	4	5	4	5	3	3	2	5
		Incidence of Obesity Among Children and Adolescents at Provincial, Municipal, and District (County) Levels	Number of newly diagnosed obese cases / number of screened cases	5	4	5	4	4	4	4	4	4	5	5	5	5	5	5	4	4	4	5	4.47	4.53	5	5	5	5	5	5	4.8	4.5	4.5	4	5	4	5	5	4	5	4	4	5	4	5	4	4	4	5
		Incidence of Dental Caries Among Children and Adolescents at Provincial, Municipal, and District (County) Levels	Number of newly diagnosed dental caries cases / number of screened cases	5	4	5	4	4	4	4	4	4	5	5	5	5	5	5	4	4	4	5	4.34	4.41	5	5	5	5	5	5	4.8	4.5	4.5	4	4	4	5	5	4	5	4	4	5	4	5	3	3	2	5
		Incidence of Abnormal Spinal Curvature Among Children and Adolescents at Provincial, Municipal, and District (County) Levels	Number of newly diagnosed abnormal spinal curvature cases / number of screened cases	5	4	5	4	4	4	4	4	4	5	5	5	5	5	5	4	4	4	5	4.09	4.22	5	4	4	5	5	5	4.8	4.5	4.5	4	4	4	5	5	4	5	3	3	5	4	5	3	2	2	5
		Incidence of Screened Myopia Among Children and Adolescents at Provincial, Municipal, and District (County) Levels	Number of newly diagnosed screened myopia cases / number of screened cases	5	4	5	4	4	4	4	4	4	5	5	5	5	5	5	4	4	4	5	4.47	4.59	5	5	5	5	5	5	4.8	4.5	4.5	4	5	4	5	5	5	5	4	4	5	4	5	5	4	4	5
		Incidence of Screened High Myopia Among Children and Adolescents at Provincial, Municipal, and District (County) Levels	Number of newly diagnosed screened high myopia cases (≥600 degrees) / number of screened cases	5	4	5	4	4	4	4	4	4	5	5	5	5	5	5	4	3	4	5	4.22	4.53	5	5	5	5	3	5	4.8	4.5	4.5	4	4	4	5	5	5	5	4	4	5	4	5	4	4	3	5
[truncated: 2 more columns]
